# Supplementary material for: Immunosuppressive protocols with tacrolimus after cryopreserved aortal allotransplantation in rats
Source: PLoS One. 2018 Aug 9;13(8):e0201984. doi: 10.1371/journal.pone.0201984 (PMC6084974; doi:10.1371/journal.pone.0201984)
Supplement: S1 File — (XLS) [file pone.0201984.s001.xls]

## Sheet: Vysvetlivky
			C2	D2
1			74	55
2			80	59
3			81	60
4			82	61
5			83	62
6			88	64
	skupina C2 - TAC1 - allograft -BN (potkan kmena Brown-Norway) darca kryokonzervovanej aorty + LEW (potkan kmena Lewis) prijemca kryokonzervovanej aorty s pouzitim imunosupresie tacrolimom od 1. do 30. dna prezivania
	skupina D2 - TAC7 - allograft -BN (potkan kmena Brown-Norway) darca kryokonzervovanej aorty + LEW (potkan kmena Lewis) prijemca kryokonzervovanej aorty s pouzitim imunosupresie tacrolimom od 7. do 30. dna prezivania

## Sheet: WEIGHT_30-0POD_statistika 
			C2	D2
1			34.64	42.85
2			30.99	45.97
3			24.47	43.39
4			24.05	45.12
5			32.6	31.55
6			31.25	36.89
			29.6667	40.9617
Narast vahy zvierat na 30. pooperacny den v jednotlivych skupinach v % v porovnani s dnom 0. Lisia sa skupiny medzi sebou?

## Sheet: CIT
			C2	D2
1			1899-12-31 02:46:00	1899-12-31 02:31:00
2			1899-12-31 03:36:00	1899-12-31 07:52:00
3			1899-12-31 04:16:00	1899-12-31 08:38:00
4			1899-12-31 05:28:00	1899-12-31 09:28:00
5			1899-12-31 06:04:00	1899-12-31 04:15:00
6			1899-12-31 08:06:00	1899-12-31 05:33:00
			1899-12-31 05:02:40	1899-12-31 06:22:50
Cas studenej ischemie (Cold ischaemic time) v hodinach a minutach v jednotlivych skupinach. Lisia sa skupiny medzi sebou?

## Sheet: Cryoconservation_time
			C2	D2
1			172	180
2			175	180
3			175	180
4			186	180
5			186	181
6			187	181
			180.167	180.333
Doba kryokonzervacie stepov v dnoch v jednotlivych skupinach. Lisia sa skupiny medzi sebou?

## Sheet: Tunica_media_30POD_statistika
	A	A2	B	B2	C2	D2
1	93.8059	62.68	58.632	82.45	89.12	97.87
2	82.1201	59.73	51.0522	79.06	84.86	81.54
3	92.3077	60.18	66.7483	96.65	82.71	84.81
4	64.2346	51.6	76.0304	104.32	83.73	66.23
5	86.1498	61.59	57.0307	98.8	95.5	79.88
6	86.9582	62.49	70.3069	101.73	86.29	86.24
7	85.4121	62.61	53.9145	107.08	86.28	76.71
8	89.1954	43.14	73.0347	103.15	89.83	83.96
9	82.4889	76.03	61.0732	102.48	83.41	72
10	81.2067	76.98	81.3649	95.54	81.72	72.9
11	76.5161	83.82	73.2878	90	79.53	80.76
12	70.3727	76.03	71.8558	84.08	71.9	84.43
13	64.8721	73.39	70.7228	92.01	89.31	71.23
14	61.5097	75.07	74.4025	107.79	94.93	81.96
15	92.7081	78.72	81.8126	108.64	77.81	69.07
16	98.2736	81.33	69.007	110.61	84.15	69.78
17	85.1588	57.93	77.2122	68.66	63.12	64.17
18	85.382	44.84	64.9276	76.39	101.71	69.26
19	95.5987	55.42	65.5898	69.82	88.19	61.71
20	71.7412	61.05	69.9989	59.09	80.16	78.89
21	89.6843	57.63	56.7776	71.84	94.98	66.86
22	73.9099	60.03	67.9704	66.01	89.13	71.27
23	59.2517	51.05	65.7778	69.35	92.43	59.77
24	48.9637	51.67	68.4456	55.96	84.72	54.12
25	69.6452	75.87	77.0988	58.77	105.59	61.26
26	83.0608	79.2	78.001	61.35	88.71	52.57
27	97.9275	80.23	72.3339	46.76	90.34	62.57
28	76.751	78.79	58.8335	59.88	98.27	54.68
29	74.7199	78.35	70.8972	50.34	96.82	63.45
30	76.0845	74.3	74.4025	63.28	91.43	85.15
31	80.4492	67.4	72.6179	56.4	72.22	54.57
32	54.5124	79.2	64.1544	74.48	75.79	77.69
33	50.5356	72.51	53.7616	49.75	73.75	67.08
34	58.632	73.33	66.9484	67.17	78.56	64.5
35	57.4531	72.79	50.1062	61.58	96.18	95.97
36	61.0732	69.7	63.0625	57.56	85.51	75.56
37	50.9412	71.1	59.8564	66.4	83.48	75.51
38	62.3487	70.58	60.8707	73.85	81.51	83.04
39	86.9345	66.04	55.1224	65.1	74.46	85.33
40	83.9479	71.63	69.1336	70.56	82.38	74.29
41	71.7842	102.22	64.5701	73.97	79.23	74.8
42	78.2644	91.61	73.4631	68.38	84.81	77.59
43	86.3109	89.89	61.2834	70.44	105.34	95.28
44	66.9792	84.6	58.1385	78.93	96.71	79.94
45	73.9656	96.02	64.5701	74.33	92.14	93.2
46	82.5139	80.98	72.5895	70.9	92.9	83.78
47	77.5181	90.28	74.2156	66.9	81.68	96.5
48	66.2377	84.95	60.896	63.87	78.67	91.57
49	75.3985	94.24	60.5231	85.14	69.04	82.71
50	78.782	89.39	55.1224	87.49	68.59	97.05
51	86.3169	81.86	56.85	75.8	63.28	88.05
52	76.368	82.74	58.9121	61.37	66.85	89.62
53	63.9134	80.11	43.6179	66.02	66.38	92.08
54	83.997	84.09	55.5316	66.4	72.17	98.45
55	105.903	87.67	60.0795	77.92	66.37	106.76
56	119.075	81.68	58.553	77.95	80.97	105.6
57	96.4132	89.14	43.8062	69.26	54.48	51.29
58	87.2358	78.79	43.1912	75.03	58.9	50.76
59	86.2752	88.19	35.8634	79.53	56.58	52.58
60	88.256	72.38	39.6773	82.44	59.99	57.69
61	82.6634	87.74	48.6898	77.19	51.3	54.85
62	80.026	80.16	49.9622	71.1	56.82	51.85
63	111.364	86.88	45.1936	74.83	55.42	51.7
64	112.082	89.91	54.105	93.34	55.39	55.92
65	93.3276	85.69	41.4405	66.17	52.21	57.44
66	87.2417	75	41.2912	55.01	50.07	58.31
67					57.56	58.57
68					56.72	58.67
69					55.39	51.19
70					60.23	55.71
71					84.37	85.88
72					72.06	71.48
73					87.09	97.2
74					68.38	68.33
75					68.77	49.62
76					80.96	65.52
77					72.09	65.06
78					63.97	55.62
79					62.57	56.94
80					68.68	65.76
					77.5706	72.7445

## Sheet: CD_4_30POD_statistika
					C2	D2
1					5	1
2					4	5
3					2	1
4					3	4
5					0	3
6					3	0
7					3	2
8					2	3
9					2	2
10					1	3
11					2	3
12					4	1
13					4	2
14					0	0
15					0	1
16					1	0
17					4	4
18					0	3
19					3	0
20					3	2
					2.3	2
Pocet CD4 pozitivnych buniek v tunica adventitia v jednom poli mikroskopu 30 den po transplantacii. Lisia sa skupiny medzi sebou?

## Sheet: CD_8_30POD_statistika
					C2	D2
1					2	4
2					2	0
3					3	0
4					4	0
5					0	6
6					5	5
7					6	5
8					5	12
9					11	0
10					0	0
11					8	5
12					5	8
13					2	0
14					0	2
15					1	0
16					10	0
17					4	10
18					0	0
19					0	0
20					2	4
					3.5	3.05
Pocet CD8 pozitivnych buniek v tunica adventitia v jednom poli mikroskopu 30 den po transplantacii. Lisia sa skupiny medzi sebou?

## Sheet: MHC_30POD_statistika
			C2	D2
1			17	6
2			7	9
3			8	5
4			18	19
5			1	5
6			0	8
7			1	1
8			2	1
9			9	0
10			8	1
11			4	12
12			1	13
13			0	10
14			10	2
15			13	9
16			4	8
17			0	4
18			5	8
19			2	0
20			8	1
			5.9	6.1
Pocet MHC pozitivnych buniek v tunica adventitia v jednom poli mikroskopu 30 den po transplantacii. Lisia sa skupiny medzi sebou?

## Sheet: FK506_30POD_statistika
	C2	D2
1	4.2	3.8
2	4.7	3.7
3	5.3	4
4	3.7	4
5	5.2	4.4
6	4.7	4
Koncentracia takrolimu v perifernej krvi jednotlivych zvierat 30 den po transplantacii. Lisia sa skupiny medzi sebou?
